# Supplementary material for: Exogenous Antioxidants Improve the Accumulation of Saturated and Polyunsaturated Fatty Acids in Schizochytrium sp. PKU#Mn4
Source: Mar Drugs. 2021 Sep 30;19(10):559. doi: 10.3390/md19100559 (PMC8541261; doi:10.3390/md19100559)
Supplement: Supplementary file 1 [file marinedrugs-19-00559-s001.zip]

Archive with 1 entries (1 files):
- marinedrugs-1387732-supplementary.pdf
